# Supplementary material for: Optical Redox Imaging of Treatment Responses to Nampt Inhibition and Combination Therapy in Triple-Negative Breast Cancer Cells
Source: Int J Mol Sci. 2021 May 25;22(11):5563. doi: 10.3390/ijms22115563 (PMC8197351; doi:10.3390/ijms22115563)
Supplement: Supplementary file 1 [file ijms-22-05563-s001.zip]

Archive with 1 entries (1 files):
- ijms-1225382-supplementary.pdf
